# Supplementary material for: The association between sleep deprivation and arterial pressure variations: a systematic literature review
Source: Sleep Med X. 2022 Jan 26;4:100042. doi: 10.1016/j.sleepx.2022.100042 (PMC8829775; doi:10.1016/j.sleepx.2022.100042)
Supplement: Multimedia component 1 [file mmc1.zip]

Archive with 3 entries (3 files):
- renamed_77cbc.docx
- ICMJE DISCLOSURE FORM Mariana Peixoto.docx
- ICMJE DISCLOSURE FORM Bruna del Vechio Koike.docx
